# Supplementary material for: Prognostic Value of Circulating Cytokines in Chemorefractory Colorectal Cancer
Source: Cancers (Basel). 2023 Dec 13;15(24):5823. doi: 10.3390/cancers15245823 (PMC10742027; doi:10.3390/cancers15245823)
Supplement: Supplementary file 1 [file cancers-15-05823-s001.zip]

Archive with 1 entries (1 files):
- cancers-2718932-SI.pdf
